# Supplementary material for: Development of a small animal model for deer tick virus pathogenesis mimicking human clinical outcome
Source: PLoS Negl Trop Dis. 2020 Jun 15;14(6):e0008359. doi: 10.1371/journal.pntd.0008359 (PMC7316340; doi:10.1371/journal.pntd.0008359)
Supplement: S1 Table — Clinical signs of disease were assessed daily, and each mouse was assigned a cumulative clinical score based on appearance, neurological signs of disease, and behavior. (XLSX) [file pntd.0008359.s005.xlsx]

## Sheet: DTV clinical score chart
Parameter	Degree of Parameter	Possible Score
Appearance	Normal (smooth coat, eyes/nose clear), weight loss < 4.99%	0
	Reduced grooming, weight loss between 5 - 9.99% total body weight	1
	Ruffled coat, hunched posture, ocular/nasal discharge, weight loss between 10 - 19.99% total body weight	2
	Absence of grooming, ruffled coat, weight loss > 20% total body weight	3
Neurological Signs of Disease	Normal	0
	Weak grip, lethargic but still mobile	1
	Hind limb paralysis, ataxia, weak grip	2
	Total paralysis, weak grip, unresponsive, immobile, moribund	3
Provoked Behavior	Normal	0
	Subdued, but normal when stimulated	1
	Subdued even when stimulated	2
	Unresponsive when stimulated, lethargic, moribund	3
Cumulative Score	Score of 0 - 3 = No intervention
	Score of 4 - 5 = More frequent monitoring
	Score of 6 - 7 = Contact PI and/or ARC Veterinarian
	Score of ≥ 8 = Euthanasia
