# Supplementary material for: Development of a small animal model for deer tick virus pathogenesis mimicking human clinical outcome
Source: PLoS Negl Trop Dis. 2020 Jun 15;14(6):e0008359. doi: 10.1371/journal.pntd.0008359 (PMC7316340; doi:10.1371/journal.pntd.0008359)
Supplement: S2 Table — Statistically significant differences in mean percent weight change were compared by a one-way ANOVA followed by Dunnett’s multiple comparisons test to compare the infection doses to the control group. (XLSX) [file pntd.0008359.s006.xlsx]

## Sheet: Sheet1
dpi	Dunnett's multiple comparison test	P-value
5	Control vs 105 FFU DTV	0.0367
6	Control vs 105 FFU DTV	0.0029
7	Control vs 103 FFU DTV	0.002
	Control vs 105 FFU DTV	0.0043
8	Control vs 101 FFU DTV	0.0009
	Control vs 102 FFU DTV	0.0016
	Control vs 103 FFU DTV	0.0004
	Control vs 105 FFU DTV	0.0156
